# Supplementary material for: Maintenance and reappearance of extremely divergent intra-host HIV-1 variants
Source: Virus Evol. 2018 Dec 4;4(2):vey030. doi: 10.1093/ve/vey030 (PMC6279948; doi:10.1093/ve/vey030)
Supplement: Supplementary Data [file vey030_supp.zip]

Archive with 3 entries (3 files):
- ResponseToReviewers_20180817.docx
- SupplementaryTrees.zip
- Wertheim_FigureS1.docx
